# Supplementary material for: Web-Based Interfaces for Virtual C. elegans Neuron Model Definition, Network Configuration, Behavioral Experiment Definition and Experiment Results Visualization
Source: Front Neuroinform. 2018 Nov 13;12:80. doi: 10.3389/fninf.2018.00080 (PMC6243129; doi:10.3389/fninf.2018.00080)
Supplement: Supplementary Table 1 — Results of the Google form-based feedback questionnaires. [file Table_1.XLSX]

## Sheet: Si elegans Public Platform Feed
Timestamp	Would you be willing to be contacted for further functionality discussion?	Neuron Model Design	Functionality Feedback	Improve the testing methods for neurons under development	Expand library of neuron models to include non-electrical models (not ion-based or voltage-based) abstract models	Suggestions for Other Functionalities	Neuron Network Configuration	Functionality Feedback	Enable selection of subnetworks for configuration	Allow for the running of a network without a physics engine (standalone simulations)	Suggestions for Other Functionalities	Behavioural Experiment Design	Functionality Feedback	Improve Experiment Definition 3D Realism - e.g. specify interaction are by clicking on the worm	Richer Behavioural Repertoire	Allow for Direct Stimuli Specification to Neuron	Suggestions for Other Functionalities	Locomotion Results Visualization	Functionality Feedback	Represent Virtual Experimenter Behavioural Interactions - 3D Realism	Visualise Muscles Contraction and Relaxation	Suggestions for Other Functionalities	Neuron Results Visualization	Functionality Feedback	Enable export to HDF5 format	Enable macro analytics (activity graphs and PCA)	Suggestions for Other Functionalities	Neuron Results Visualization	Functionality Feedback	Enable export to HDF5 format	Enable macro analytics (activity graphs and PCA)	Suggestions for Other Functionalities	Integrated Results Visualization	Do you prioritise execution time of your tools over usability on your daily use tools?	Please provide us with a general feedback on our GUIs	Do you require the ability to simulate sub networks of the connectome?	Would you make experiment in a in-silico emulation platform like Si elegans	Would you trust to do your experiments on an online platform or would you rather verify them locally?	If yes,... Please specify which usage you would give to this platform	If not, ...Please tell us what you're missing. (e.g Which general functionality you're missing.)
2016/11/02 12:04:13 pm CET	No		intuitive drag'n drop; requires experience in neural models	3	3	parameter optimisation			3	4			selection of event could be done based on a list of all types of available experiments, instead of going through exact, time limited and permanent ...; takes long to load	2	3	3	enable running simulation for colony of worms, simply changing the initial position to random		takes long to load	4	2	visualise activation level of muscles?		ok	2	3	activity graph (summary)		could be set by default if the events stay visualised; would be better if the events are as well visualised	2	3			3	nice	Yes	Yes	4	verification of personal in-lab results
2016/11/02 4:50:30 pm CET	Yes		All components are easily accessible and it is easy to place them in the editing area.	4	4	when adding second children, separate them automatically. create components independently and link them afterwards?		the network can be configured easily using menu 3. Display 2 does not help a lot. It would be useful to use window number 2 for neuron selection.	5	3	a tool to show at a glance the network that has been configured (synapses).		Easy to understand. Information shown at one glance. Very good.	4	2	4	Parameter definition by numbers? More information in 3D window (where is the chemical drop)?		Realistic worm. Easy to watch it moving and control how it is displayed (opacity and velocity).	4	2	3D environment can be used to show more information. Mainly the reason that makes the worm like that (something touching it, for example).		Very good and easy to obtain the desired configuration.	2	3	Play function? scale configuration?		Play function is very good (with its velocity).	2	4	A way to watch three types of information (stimuli, neurons and locomotion) at the same time?		4	Things can be improved, but overall, it is a very good tool for experiment definition.	Yes	Yes	3	Send a lot of experiments to see how I have to proceed in in vivo experiments.
2016/11/03 11:28:06 am CET	Yes		The tool achieves all the basic features needed in a neuron design process.	3	3			The site is quite usable and the implemented features surpass the basic ones.	3	4			Good interface....maybe I would include a brief help for guiding the process.	3	4	3			Clear usability. Load time too long.	4	4			Ok	3	2			Good integrated perception of both results.	3	2			2	The look & feel of the GUIs could be improved but in general they're ok.	Yes	Yes	4	Verify in-lab results.
2016/11/03 12:22:57 pm CET	Yes		Intuitive interface, missing default values in parameter fields	5	3			lateral translation of the worm would be very helpful	4	1			Might be interesting to have possibility to define chemicals	3	3	4			takes long time to load	5	5			would be easier to add and remove plot if it could be selected. In drop menu there are multiple membrane_voltage lines.					Long loading time takes about 10 minutes to load					5		Yes		4
2016/11/15 11:11:46 am CET	Yes		Organised and easy to understand how to use	3	3	Amplification to non-spiking neurons		Easy to use, but it can be time consuming to create networks	4	2			Great tool, possibly more experiments could be added	3	4	5			Good visuals	3	2			Large options for visualisation	2	4			It's better to see things happening together	2	4			2	Good looking, easy to use tools and a very large selection of options	Yes	Yes	2	It's important to run variations of an experiment	Needs more testing to assure its correct functioning
2016/11/15 2:21:56 pm CET	Yes			5	5	Support 3rd party neurons pre-designed in other programming languages			5	3	Provide a neuron activity monitor such as the NeuCube			3	3	5				3	3				3	3				3	3			5		Yes	Yes	3
2016/11/21 9:46:45 pm CET	Yes		Intuitive interaction, liked the drag and drop functionality	3	4			Intuitive, selecting neurons within the worm results sometimes difficult, maybe better to only allow on the right selectable list	3	4			Visual, intuitive, it takes quite much time in slow connections	2	4	4	Button to center the view, with a default zoom and camera position		Intuitive and visual. It takes maybe too much time to load in slow-speed connections	2	2			Intuitive, maybe I miss a play button, using backward / forward could be a bit slow	4	4			Intuitive I liked the option to switch from behavioral experience to neural traces and to have both the locomotion and neural traces in the same GUI. It takes quite much time to load in slow-speed connections.	4	4			3	Intuitive and visual interfaces	Yes	Yes	3	Test different hypothesis before going for in-vivo. But for that the platform needs to be realiable / validated.	Needs to be realiable / validated for adoption.
2016/11/22 4:45:44 pm CET	Yes		Clean and clear user interface. Easy to parameterise models. Viewing XML is useful. Test model functionality did not work.	5	4			Nice visualisation of the worm. Easy to configure default neuron and synapse models	5	5			Nice visualization. Left click button should say "Tilt/Rotate".	4	5	5	Add text fields beside slider to enable text input. Units for temperature, angle (degrees/radians) and distance should be more explicit.		Nice visualisation	5	4	Units should be included for velocity and time		Good graphing visualisations in the browser	3	5			Side by side viewing of locomotion and neural results is very valuable. Clean interface.	3	5			2	Sleek, clean and clear designs	Yes	Yes	4	high	An ability to parameterise and simulate custom sub-networks. More community engagement
2016/12/05 5:29:04 pm CET	No		In general (for all modules), a brief summary of the functionality and common use (with a step-wise quick guide/example) below the title (here "Neuron Models") would give a novice user an idea what the module is for and how it can be used. OK, I now understood that this is described in the respective wiki article 1.1. Perhaps putting a direct link to that article may do the trick. In this context…	3	3	An automatic hierarchical ordering of the components into named/colored layers may be helpful to keep a better overview of the dependencies, function and completeness of a model. Currently, the GUI allows dragging the components anywhere.		May not make too much sense, but selecting the neurons in the image rather than from the list (e.g. drag rectangle over area; click a neuron, ctrl+click a neuron to select several; shift drag to select more than one area etc; with possibility to ctrl-click de-select them later in the list for fine-selection) may speed up the configuration workflow in some cases. â€œSet By Pre-synaptic Neuronâ€ s…	4	1	Is there a way to also shift=translate the graphic represeantation (in addition to zoom/rotate)? Add navigation quick tips to browser screen like done for the â€œbehavioural experiment design toolâ€		Obstacles (tried with cube) do not show when created (if their depth is below a certain threshold height (here 23 mm)). Is the environment saved automatically? Or only after the â€œSave Experimentâ€ button in â€œGo to Experimentâ€ has been pressed? If the arena is clicked while defining an event, information on the event is lost. Remove the word â€œareâ€ in next question: â€œImprove Experiment…	4	3	1			Initially, I missed the option of simultaneously looking at the individually traced variables (e.g. membrane potentials etc) until I understood that you reserve an extra "integrated results visualization" for this. However, for that integrated view it would nevertheless be useful to be able to simultaneously view the events and (some of) the variables of interest to understand whether e.g. a memb…	3	3			What do you had in mind when asking for "Enable macro analytics (activity graphs and PCA)"?	3				See statement two pages before.	3					Above question is not clear.	No	Yes	5		The question may need to be rephrased because it seems to refer to two different functions: running=doing an experiment is different from verifying it (its results?) locally. Also, the follow-up questions are confusing because trusting an online platform is different from using some tools locally (that is: having a downloadable version of e.g. a module); these are two different aspects.
2016/12/09 11:09:41 am CET	Yes			5	1				5	5			The movement controls are very sensitive when the zoom level gets very close to the worm, where I would like to see it most of the time.	1	1	5				5	5				5	1				5	1			3		Yes	Yes	3	Use for experiment and neural algorithm design and planning. Repeated simulation would require a lot of bookings on the platform.	Some sort of experiment offline execution for implementation on our own servers.
2016/12/12 12:11:41 pm CET	Yes			3	4				4	5				4	4	3				3	4				3	3				3	3			3	Good functionality. Ease of use would be enhanced through prominent short videos on accessing and running examples, with short step-by-step instruction. Include user forum on each tool element, for new user questions, comments and suggestions. New users can ask questions and obtain advice, pointers to videos and other links. This will help compile a list of enhancements.	Yes	Yes	4	LEMS neuron model and network creation for use with LEMS-HDL conversion tools to generate local hardware NN implementation. Consider capture of astrocyte network LEMS description, enabling automated VHDL translation and route to hardware.
2016/12/16 3:13:55 pm CET	Yes		More clarity on the purpose and functionality for each available component would be useful, e.g. enhanced descriptions, links to documentation/examples for each block etc.. More clarity on the overall behaviour of the model as it is being designed would be useful, e.g. pseudo-code style description. Many models are composed of a small number of blocks (often only one), in these cases too much scr…	4	2			Tighter integration with worm atlas descriptions of neurons would be useful, possibly including this information directly on screen through pop-ups etc.. It would be helpful to be able to parameterise synapses on this screen in the same manner as that done for neurons. This would avoid having to create and store a number of very similar synapse models.	3	4			As with model/network design screens, more in-screen help/guidance would be useful.	4	3	3			As with other screens, more in-screen help/guidance would be useful.	3	5			It isn't immediately clear how scrolling/zooming works. More in-screen analysis tools would be useful for real-world experiments.	3	4	Filtering and viewing raw data in-screen (without download) would be useful.		More control over positioning of graphs would be useful e.g. pop-out into subwindow, show/hide individual elements etc..	3	4			2	In general functionality seems to be quite good as is always the first step with such a platform, if there is further development the next phase could prioritise in-screen help, better scaling across screen sizes and smoother user experience.	No	Yes	3
MEAN				3.83333	3.25				4	3.41667				3.08333	3.25	3.75				3.66667	3.41667				3	3.2				3	3.3			3.09091				3.5
Sample Standard Deviation				0.937437	1.05529				0.852803	1.44338				0.996205	1.05529	1.21543				0.984732	1.24011				0.894427	1.13529				0.894427	1.1595			1.13618				0.797724
Population Standard Deviation				0.897527	1.01036				0.816497	1.38193				0.953794	1.01036	1.16369				0.942809	1.18732				0.852803	1.07703				0.852803	1.1			1.08331				0.763763
95% Mean-1.96*Population Standard				2.07418	1.26969				2.39967	0.70809				1.2139	1.26969	1.46917				1.81876	1.08952				1.32851	1.08902				1.32851	1.144			0.967628				2.00303
95% Mean+1.96*Population Standard				5.59249	5.23031				5.60033	6.12524				4.95277	5.23031	6.03083				5.51457	5.74381				4.67149	5.31098				4.67149	5.456			5.21419				4.99697
