# Supplementary material for: Web-Based Interfaces for Virtual C. elegans Neuron Model Definition, Network Configuration, Behavioral Experiment Definition and Experiment Results Visualization
Source: Front Neuroinform. 2018 Nov 13;12:80. doi: 10.3389/fninf.2018.00080 (PMC6243129; doi:10.3389/fninf.2018.00080)
Supplement: Supplementary Table 2 — Results of the user experience measurement AttrakDiff tool. [file Table_2.XLS]

## Sheet: Overview
Project Name	Project leader	Projekt type	is anonymous	Max participants	is a test	uses different templates	Surveys
Si elegans Public Platform User Experience Assessment	Gorka Epelde, gepelde@vicomtech.org	SingleStudy	Yes	20	No	No	1
Title	Start date	End date	Product name	Participants	Industry sector	Product category
Si elegans Public Platform User Experience Assessment	2016-05-25	2016-12-31	Si elegans C.elegans emulation's Public Access Platform	12	Other	Web

## Sheet: Raw data survey 1
Participant ID	Excluded from evaluation	Filled out completely	Editing time (sec.)	human - technical	isolating - connective	pleasant - unpleasant	inventive - conventional	simple - complicated	professional - unprofessional	ugly - attractive	practical - impractical	likeable - disagreeable	cumbersome - straightforward	stylish - tacky	predictable - unpredictable	cheap - premium	alienating - integrating	brings me closer to people - separates me from people	unpresentable - presentable	rejecting - inviting	unimaginative - creative	good - bad	confusing - clearly structured	repelling - appealing	bold - cautious	innovative - conservative	dull - captivating	undemanding - challenging	motivating - discouraging	novel - ordinary	unruly - manageable	Age	Gender	Education completion	Profession	Product experience
				men_tec	iso_ver	ang_una	ori_kon	ein_kom	fac_lai	hae_sch	pra_unp	sym_uns	ums_dir	sti_sti	vor_unb	min_wer	aus_ein	bri_tre	nic_vor	zur_ein	pha_kre	gut_sch	ver_ueb	abs_anz	mut_vor	inn_kon	lah_fes	har_her	mot_ent	neu_her	wid_han	age	gender	graduation	profession	experience
47f6fac6-fb32-42c3-9ba3-dfca24a13223	N	Y	174	5	5	6	6	6	6	6	6	7	5	5	6	5	5	4	6	6	6	7	7	6	2	6	5	2	6	6	6	3	2	4	Assistant Proffesor	1
ac8b7aff-85c6-4f7e-a25d-c22e5d2f842b	N	Y	142	5	5	6	6	5	5	6	6	6	5	6	5	6	6	5	6	6	6	6	6	6	3	6	6	3	6	6	6	3	2	4	Proffesor	1
1c5595a7-0e2e-4c03-b333-5021146a3511	N	Y	116	5	5	6	6	6	6	6	6	6	6	6	6	6	6	5	6	6	6	6	6	6	2	6	6	3	6	6	6	2	2	4	Research assisstant	1
7529fe80-deeb-4395-a7e5-5fea07e03acc	N	Y	577	6	6	6	6	6	6	6	6	7	6	6	6	5	5	6	6	6	6	6	7	7	7	7	6	6	7	6	6	2	2	4	Developer	3
dca01f1f-2259-4970-8e99-f4064a55a1c9	N	Y	601	4	5	5	5	5	5	6	5	5	5	5	5	5	6	4	5	5	5	6	6	6	4	5	6	5	6	6	5	3	2	4	Assistant Professor	1
4285a528-96b4-43ff-b656-4a76eea2da96	N	Y	151	6	6	6	6	6	4	6	5	5	6	5	5	5	5	4	6	6	6	6	6	6	2	6	6	6	6	6	5	2	2	4	Researche	2
f78b4abd-3a38-4e72-bc95-03535d66484e	N	Y	228	1	6	7	7	3	7	5	7	7	3	4	3	7	7	7	7	6	7	7	4	5	5	7	5	5	7	7	5	3	2	4	Gruppenleiter	1
4d0fa5b7-2095-439a-92ee-2bd49cbb1ed6	N	Y	276	2	6	5	6	4	6	5	5	5	3	5	4	5	6	4	6	6	5	5	6	5	5	6	5	6	3	2	5	3	2	4	Researcher and academic	2
ee87f931-2897-4926-b81d-d8fa3e79dab0	N	Y	239	5	5	4	2	4	4	2	4	5	4	3	4	2	3	6	4	5	5	6	5	5	4	7	5	6	6	4	5	2	2	4	Researcher	2
dc902433-4642-47d8-a93c-bfa841d9a7fb	N	Y	146	1	4	5	7	3	7	4	5	6	4	4	2	2	3	3	6	5	7	6	6	4	4	7	5	7	5	7	5	2	2	4	Researcher	4
3033325b-b137-41a5-bb69-da2b066f5e18	N	Y	134	5	5	5	6	6	5	5	6	6	5	5	6	5	5	5	5	5	5	5	6	6	2	6	6	6	6	6	6	2	1	4	Researcher	2
da463b89-89f8-4308-9942-dc8b1e4ba84d	N	Y	0	1	7	1	1	1	1	7	1	1	7	1	1	7	7	1	7	7	7	1	7	7	1	1	7	7	1	1	7	2	2	5	3
